# Supplementary material for: Human Omental Mesothelial Cells Impart an Immunomodulatory Landscape Impeding B- and T-Cell Activation
Source: Int J Mol Sci. 2022 May 25;23(11):5924. doi: 10.3390/ijms23115924 (PMC9180401; doi:10.3390/ijms23115924)
Supplement: Supplementary file 1 [file ijms-23-05924-s001.zip]

Archive with 1 entries (1 files):
- ijms-1661786-supplementary.pdf
